# Supplementary material for: The role of accelerometer-derived sleep traits on glycated haemoglobin and glucose levels: a Mendelian randomization study
Source: Sci Rep. 2024 Jun 28;14:14962. doi: 10.1038/s41598-024-58007-9 (PMC11213880; doi:10.1038/s41598-024-58007-9)
Supplement: Supplementary file 3 — Supplementary Tables. [file 41598_2024_58007_MOESM3_ESM.xlsx]

## Sheet: ST1
Supplementary Table S1: The summary statistics of the genome-wide significant genetic variants predicting accelerometer-derived and self-reported sleep traits.
* F-statistic is equal to (BetaXG/seBetaXG)^2, the BetaXG and seBetaXG are from the corresponding discovery genome-wide association studies.
	Accelerometer-devired (AcD) sleep traits																																								Self-reported (SR) sleep triats
	AcD sleep duration (Beta unit per SD)								Mid-point least active 5-hours (L5 timing) (Beta unit per SD)								Mid-point most active 10-hours (M10 timing) (Beta unit per SD)								Sleep fragmentation (Beta unit per SD)								Sleep efficiency (Beta unit per SD)								SR sleep duration (Beta unit: per hour)								SR Chronotype (Beta unit: per category towards eveningness)
Number	SNP	effect_allele.exposure	other_allele.exposure	eaf.exposure	beta.exposure	se.exposure	pval.exposure	F-statistic*	SNP	effect_allele.exposure	other_allele.exposure	eaf.exposure	beta.exposure	se.exposure	pval.exposure	F-statistic*	SNP	effect_allele.exposure	other_allele.exposure	eaf.exposure	beta.exposure	se.exposure	pval.exposure	F-statistic*	SNP	effect_allele.exposure	other_allele.exposure	eaf.exposure	beta.exposure	se.exposure	pval.exposure	F-statistic*	SNP	effect_allele.exposure	other_allele.exposure	eaf.exposure	beta.exposure	se.exposure	pval.exposure	F-statistic*	SNP	effect_allele.exposure	other_allele.exposure	eaf.exposure	beta.exposure	se.exposure	pval.exposure	F-statistic*	SNP
1	rs2660302	A	T	0.811	0.03526	0.00516	9e-12	46.6944	rs1144566	C	T	0.97	0.10272	0.01498	8e-12	47.0204	rs1973293	C	T	0.480593	0.0291072	0.00478	1.1e-09	37.0805	rs12714404	T	G	0.283	0.13283	0.01795	1e-12	54.76	rs113851554	G	T	0.943	0.72518	0.07898	5e-22	84.3058	rs7556815	A	G	0.219	2.443	0.164	1.3e-49	221.901	rs909757
2	rs113851554	G	T	0.943	0.0946	0.00946	2e-25	100	rs113851554	T	G	0.057	0.14231	0.01177	2e-35	146.19									rs310727	T	C	0.475	0.09334	0.01795	3e-08	27.04	rs62158169	T	C	0.216	0.22976	0.04308	2e-08	28.4444	rs75539574	C	A	0.086	2.175	0.244	6.9e-19	79.4582	rs61773390
3	rs62158170	G	A	0.217	0.04644	0.00516	3e-21	81	rs12991815	C	G	0.424	0.03103	0.00535	2e-09	33.64									rs55754932	C	A	0.284	0.13283	0.01795	2e-12	54.76	rs17400325	T	C	0.958	0.53132	0.08616	2e-10	38.0278	rs12607679	T	C	0.738	1.208	0.156	8.3e-15	59.9632	rs12065331
4	rs17400325	T	C	0.958	0.05676	0.01032	2e-08	30.25	rs9369062	A	C	0.708	0.04173	0.00535	9e-14	60.84									rs9864672	T	C	0.522	0.10411	0.01795	2e-10	33.64	rs13094687	G	A	0.315	0.20822	0.0359	1e-08	33.64	rs915416	C	G	0.29	1.156	0.15	9.9e-15	59.3927	rs17448682
5	rs72828540	T	C	0.752	0.03526	0.0043	1e-13	67.24	rs4882315	T	C	0.507	0.02889	0.00535	2e-08	29.16									rs4974697	T	A	0.39	0.09334	0.01795	5e-08	27.04	rs13080973	G	A	0.202	0.22976	0.04308	3e-08	28.4444	rs9940646	C	G	0.578	1.017	0.137	1.2e-13	55.1062	rs10917513
6	rs9369062	C	A	0.292	0.02838	0.0043	2e-10	43.56	rs12927162	G	A	0.277	0.03103	0.00535	3e-08	33.64									rs7377083	A	C	0.43	0.10411	0.01795	2e-09	33.64									rs13109404	T	G	0.928	1.872	0.264	1.4e-12	50.281	rs10916892
7	rs2975734	C	G	0.561	0.02322	0.0043	1e-08	29.16																	rs749100	A	G	0.582	0.11847	0.01795	9e-12	43.56									rs8050478	G	A	0.5	0.96	0.136	1.7e-12	49.827	rs2506089
8	rs13282541	C	T	0.739	0.02752	0.0043	4e-09	40.96																	rs9341399	C	T	0.936	0.23694	0.0359	6e-12	43.56									rs56372231	T	C	0.334	1.017	0.144	2.2e-12	49.8789	rs12140153
9	rs2880370	A	T	0.67	0.02408	0.0043	2e-08	31.36																	rs1889978	C	T	0.485	0.09693	0.01795	5e-09	29.16									rs13088093	G	T	0.336	0.976	0.144	7e-12	45.9383	rs11208844
10	rs800165	C	T	0.343	0.02408	0.0043	3e-08	31.36																	rs2141277	A	G	0.478	0.09334	0.01795	1e-08	27.04									rs2079070	C	G	0.265	1.053	0.154	7.5e-12	46.7536	rs12040629
11	rs10138240	G	C	0.514	0.02494	0.0043	7e-10	33.64																	rs10233848	G	A	0.293	0.12565	0.01795	2e-11	49									rs34556183	A	G	0.72	1.015	0.151	2.3e-11	45.1833	rs11588913
12																									rs1124116	A	G	0.73	0.11129	0.01795	2e-09	38.44									rs3095508	C	A	0.594	0.921	0.138	3.1e-11	44.5411	rs5016898
13																									rs4755731	G	A	0.431	0.10052	0.01795	3e-09	31.36									rs34731055	T	C	0.181	1.168	0.177	3.7e-11	43.5451	rs72720396
14																									rs3751837	C	T	0.781	0.11847	0.02154	4e-09	30.25									rs73219758	G	A	0.708	0.984	0.15	5.6e-11	43.0336	rs481214
15																									rs8045740	G	T	0.868	0.18668	0.02513	6e-14	55.1837									rs10973207	T	G	0.158	1.226	0.187	6e-11	42.9831	rs11165655
16																									rs11078917	A	C	0.279	0.10411	0.01795	3e-08	33.64									rs2139261	G	C	0.749	1.122	0.174	8.5e-11	41.5803	rs17575798
17																									rs11082030	T	C	0.725	0.1077	0.01795	8e-09	36									rs4592416	G	A	0.464	0.881	0.136	9.3e-11	41.9637	rs6690292
18																									rs8098424	G	A	0.619	0.09693	0.01795	1e-08	29.16									rs365663	A	G	0.546	0.878	0.137	1e-10	41.0722	rs11102807
19																									rs76753486	T	C	0.084	0.16873	0.02872	2e-08	34.5156									rs1517572	C	A	0.581	0.879	0.138	1.5e-10	40.5714	rs9436119
20																									rs429358	T	C	0.848	0.12924	0.02513	4e-08	26.449									rs7915425	T	C	0.175	1.144	0.179	2e-10	40.8457	rs6665637
21																									rs12479469	A	G	0.342	0.11129	0.01795	4e-10	38.44									rs330088	C	T	0.547	0.868	0.137	2.7e-10	40.1419	rs115073088
22																																									rs8038326	A	G	0.727	0.955	0.152	2.8e-10	39.4748	rs975025
23																																									rs460692	C	T	0.137	1.263	0.2	3.6e-10	39.8792	rs1144566
24																																									rs9382445	T	C	0.623	0.872	0.14	4.8e-10	38.7951	rs146820337
25																																									rs4767550	G	A	0.414	0.858	0.139	6.3e-10	38.1018	rs1221502
26																																									rs11885663	T	C	0.248	0.973	0.157	8.6e-10	38.4084	rs4657983
27																																									rs1991556	G	A	0.774	0.994	0.163	1e-09	37.1875	rs6429233
28																																									rs1057703	G	T	0.147	1.164	0.192	1.1e-09	36.7539	rs13011556
29																																									rs4128364	C	T	0.339	0.876	0.143	1.4e-09	37.5263	rs62124718
30																																									rs10483350	G	A	0.195	1.042	0.172	1.5e-09	36.7011	rs72796401
31																																									rs61796569	T	C	0.27	0.927	0.154	1.5e-09	36.2341	rs6718511
32																																									rs7115226	A	C	0.074	1.594	0.261	1.7e-09	37.2989	rs11678584
33																																									rs269054	A	T	0.422	0.819	0.138	2.1e-09	35.2216	rs848552
34																																									rs112230981	A	G	0.95	1.892	0.314	2.2e-09	36.3064	rs7602499
35																																									rs11602180	C	T	0.837	1.095	0.184	2.3e-09	35.4154	rs75120545
36																																									rs2192528	A	G	0.48	0.802	0.136	2.7e-09	34.7753	rs6544906
37																																									rs12246842	A	G	0.46	0.804	0.136	3.9e-09	34.949	rs17396357
38																																									rs205024	T	C	0.384	0.83	0.14	3.9e-09	35.148	rs12470914
39																																									rs12567114	A	G	0.276	0.89	0.152	4.3e-09	34.2841	rs4672458
40																																									rs7616632	T	G	0.522	0.792	0.136	4.3e-09	33.9135	rs13414393
41																																									rs6575005	T	C	0.758	0.934	0.159	4.4e-09	34.5064	rs10175975
42																																									rs1776776	T	C	0.874	1.198	0.205	4.9e-09	34.1512	rs359248
43																																									rs11621908	C	T	0.917	1.446	0.25	5.6e-09	33.4547	rs812925
44																																									rs10421649	A	T	0.557	0.798	0.138	6.9e-09	33.4386	rs113851554
45																																									rs2072727	T	C	0.436	0.795	0.137	7.9e-09	33.6739	rs2706762
46																																									rs113113059	T	C	0.78	0.968	0.164	8.4e-09	34.8388	rs12464387
47																																									rs151014368	A	G	0.206	0.966	0.169	9.1e-09	32.6724	rs6727752
48																																									rs374153	C	T	0.158	1.057	0.186	9.1e-09	32.2942	rs10520176
49																																									rs62120041	T	C	0.934	1.567	0.274	9.6e-09	32.7067	rs11681299
50																																									rs7503199	C	T	0.734	0.885	0.154	1e-08	33.0252	rs34509802
51																																									rs17732997	C	G	0.569	0.776	0.137	1.2e-08	32.0835	rs76064513
52																																									rs1939455	G	T	0.879	1.226	0.214	1.2e-08	32.8211	rs77248969
53																																									rs7951019	G	T	0.032	2.213	0.391	1.2e-08	32.0339	rs28380327
54																																									rs17427571	A	G	0.684	0.83	0.146	1.3e-08	32.3184	rs2166559
55																																									rs61985058	T	C	0.143	1.116	0.194	1.3e-08	33.0921	rs747003
56																																									rs7806045	T	C	0.755	0.887	0.158	1.4e-08	31.5161	rs13004345
57																																									rs35531607	C	T	0.474	0.77	0.136	1.5e-08	32.0556	rs6433478
58																																									rs7644809	T	C	0.422	0.784	0.138	1.6e-08	32.2756	rs4666682
59																																									rs9345234	C	A	0.578	0.781	0.138	1.8e-08	32.029	rs11677484
60																																									rs12791153	T	A	0.081	1.413	0.253	1.9e-08	31.192	rs1064213
61																																									rs1263056	A	G	0.519	0.768	0.137	2e-08	31.4254	rs184033703
62																																									rs55658675	C	T	0.645	0.788	0.142	2e-08	30.7947	rs80271258
63																																									rs11567976	T	C	0.571	0.768	0.137	2.1e-08	31.4254	rs62182135
64																																									rs180769	T	C	0.425	0.763	0.138	2.3e-08	30.5697	rs35346733
65																																									rs1553132	G	A	0.258	0.87	0.155	2.5e-08	31.5047	rs111261826
66																																									rs9903973	C	T	0.467	0.766	0.136	2.6e-08	31.7234	rs149611468
67																																									rs11614986	A	G	0.821	0.983	0.177	2.7e-08	30.8433	rs6794796
68																																									rs2231265	G	A	0.772	0.897	0.162	2.7e-08	30.6588	rs9817910
69																																									rs174560	C	T	0.314	0.815	0.146	2.8e-08	31.1609	rs73050286
70																																									rs10173260	C	T	0.606	0.77	0.139	2.9e-08	30.6868	rs2362775
71																																									rs72804080	G	A	0.15	1.068	0.192	2.9e-08	30.9414	rs114848860
72																																									rs12611523	A	G	0.545	0.758	0.137	3.1e-08	30.6124	rs78580841
73																																									rs11643715	G	C	0.291	0.834	0.15	3.2e-08	30.9136	rs12636669
74																																									rs4538155	T	C	0.647	0.779	0.142	3.6e-08	30.0953	rs17007397
75																																									rs34354917	C	A	0.71	0.825	0.15	3.9e-08	30.25	rs7626335
76																																									rs80193650	G	A	0.162	1.01	0.184	4.1e-08	30.1306	rs7429614
77																																									rs10761674	C	T	0.477	0.74	0.136	4.2e-08	29.6064	rs112201801
78																																									rs11190970	G	A	0.799	0.923	0.169	4.6e-08	29.8284	rs12631477
79																																																	rs1449403
80																																																	rs34967119
81																																																	rs1398346
82																																																	rs1800828
83																																																	rs72950188
84																																																	rs72966564
85																																																	rs13065394
86																																																	rs4550782
87																																																	rs7649164
88																																																	rs6440833
89																																																	rs111867612
90																																																	rs1599374
91																																																	rs3850174
92																																																	rs301218
93																																																	rs9836621
94																																																	rs1468945
95																																																	rs3796618
96																																																	rs4690085
97																																																	rs4698678
98																																																	rs1502249
99																																																	rs6838677
100																																																	rs4860734
101																																																	rs6816922
102																																																	rs6846730
103																																																	rs2850979
104																																																	rs10610420
105																																																	rs7700110
106																																																	rs17455138
107																																																	rs9991917
108																																																	rs4241964
109																																																	rs938836
110																																																	rs72729847
111																																																	rs9997394
112																																																	rs10058356
113																																																	rs67169439
114																																																	rs7701529
115																																																	rs7721608
116																																																	rs66507804
117																																																	rs4269995
118																																																	rs77960
119																																																	rs1559253
120																																																	rs17140201
121																																																	rs13172141
122																																																	rs67988891
123																																																	rs2901796
124																																																	rs42210
125																																																	rs12518401
126																																																	rs7735794
127																																																	rs465670
128																																																	rs9394154
129																																																	rs34125199
130																																																	rs9381812
131																																																	rs1811899
132																																																	rs9465253
133																																																	rs766406
134																																																	rs486416
135																																																	rs13203140
136																																																	rs3923809
137																																																	rs12206814
138																																																	rs2396004
139																																																	rs3857599
140																																																	rs2653349
141																																																	rs9476310
142																																																	rs1931814
143																																																	rs2881955
144																																																	rs12195792
145																																																	rs11154718
146																																																	rs60616179
147																																																	rs4535583
148																																																	rs9496623
149																																																	rs2050185
150																																																	rs9479402
151																																																	rs9347926
152																																																	rs9348050
153																																																	rs4027217
154																																																	rs10237162
155																																																	rs10951325
156																																																	rs6967481
157																																																	rs4236237
158																																																	rs2944831
159																																																	rs3807651
160																																																	rs10254050
161																																																	rs4729854
162																																																	rs2396719
163																																																	rs17302081
164																																																	rs6968240
165																																																	rs62465218
166																																																	rs6958557
167																																																	rs113161209
168																																																	rs2072413
169																																																	rs62479736
170																																																	rs35524253
171																																																	rs2979139
172																																																	rs2322605
173																																																	rs71523448
174																																																	rs6993892
175																																																	rs6468316
176																																																	rs7845620
177																																																	rs10109566
178																																																	rs34054660
179																																																	rs187028
180																																																	rs16939162
181																																																	rs6988733
182																																																	rs7006885
183																																																	rs3100052
184																																																	rs2737245
185																																																	rs1871729
186																																																	rs6477309
187																																																	rs2844016
188																																																	rs308521
189																																																	rs4878734
190																																																	rs6560218
191																																																	rs62553781
192																																																	rs12378543
193																																																	rs555784
194																																																	rs295268
195																																																	rs3138490
196																																																	rs10759208
197																																																	rs11788633
198																																																	rs10818834
199																																																	rs10988239
200																																																	rs12380242
201																																																	rs28458909
202																																																	rs497338
203																																																	rs66617308
204																																																	rs9416744
205																																																	rs11597421
206																																																	rs12249410
207																																																	rs17712705
208																																																	rs2298117
209																																																	rs10762434
210																																																	rs2648721
211																																																	rs61875203
212																																																	rs1163238
213																																																	rs7900191
214																																																	rs11200159
215																																																	rs3808964
216																																																	rs9664044
217																																																	rs10830107
218																																																	rs76518095
219																																																	rs12771973
220																																																	rs60521023
221																																																	rs10832648
222																																																	rs10742179
223																																																	rs4923541
224																																																	rs621421
225																																																	rs11032362
226																																																	rs7111582
227																																																	rs10838687
228																																																	rs12808544
229																																																	rs662094
230																																																	rs1278402
231																																																	rs1508608
232																																																	rs4121878
233																																																	rs17577073
234																																																	rs2514214
235																																																	rs4936290
236																																																	rs3867239
237																																																	rs74357745
238																																																	rs7943634
239																																																	rs3782860
240																																																	rs1799464
241																																																	rs12298405
242																																																	rs2433634
243																																																	rs11611435
244																																																	rs13377754
245																																																	rs1843888
246																																																	rs247929
247																																																	rs7975791
248																																																	rs4761989
249																																																	rs7299922
250																																																	rs487722
251																																																	rs10877962
252																																																	rs711098
253																																																	rs7959983
254																																																	rs7304278
255																																																	rs7298532
256																																																	rs3955311
257																																																	rs80097534
258																																																	rs9597241
259																																																	rs12871550
260																																																	rs9571526
261																																																	rs2593487
262																																																	rs495593
263																																																	rs45597035
264																																																	rs9573980
265																																																	rs1886205
266																																																	rs9558942
267																																																	rs3815983
268																																																	rs1163628
269																																																	rs61990287
270																																																	rs2878172
271																																																	rs962961
272																																																	rs6573308
273																																																	rs7143933
274																																																	rs2978382
275																																																	rs4903203
276																																																	rs12436039
277																																																	rs4550384
278																																																	rs710284
279																																																	rs11845599
280																																																	rs59986227
281																																																	rs12442008
282																																																	rs4775086
283																																																	rs12442674
284																																																	rs1873958
285																																																	rs72773411
286																																																	rs12445235
287																																																	rs2304467
288																																																	rs11641239
289																																																	rs7203707
290																																																	rs4785296
291																																																	rs3743794
292																																																	rs12927162
293																																																	rs1421085
294																																																	rs2550298
295																																																	rs8044054
296																																																	rs72790386
297																																																	rs17604349
298																																																	rs1061032
299																																																	rs11545787
300																																																	rs12950382
301																																																	rs4365329
302																																																	rs2011528
303																																																	rs3760381
304																																																	rs7225002
305																																																	rs12600452
306																																																	rs12051
307																																																	rs55846845
308																																																	rs72829706
309																																																	rs8072058
310																																																	rs412000
311																																																	rs58681483
312																																																	rs72841368
313																																																	rs2916148
314																																																	rs2580160
315																																																	rs62082402
316																																																	rs1788784
317																																																	rs1013987
318																																																	rs4419127
319																																																	rs9950528
320																																																	rs12969848
321																																																	rs9956387
322																																																	rs4800998
323																																																	rs9964420
324																																																	rs11152350
325																																																	rs34329963
326																																																	rs1025601
327																																																	rs10402849
328																																																	rs36055559
329																																																	rs7248205
330																																																	rs9636202
331																																																	rs73026775
332																																																	rs4804951
333																																																	rs56113850
334																																																	rs58876439
335																																																	rs11670534
336																																																	rs6131805
337																																																	rs6131942
338																																																	rs1474754
339																																																	rs6047481
340																																																	rs1737893
341																																																	rs2072727
342																																																	rs57236847
343																																																	rs695459
344																																																	rs28459838
345																																																	rs118047999
346																																																	rs139911
347																																																	rs9611597
348																																																	rs6007594
349																																																	rs3747463
350																																																	rs213462
351																																																	rs7060620
[truncated: 15 more columns]

## Sheet: ST2
Supplementary Table S2: Summary of the genetic instruments of sleep traits in the discovery genome-wide association studies and specific instrument strength applying to the UK Biobank (UKB) and the MAGIC Consortium.
Exposure	Instruments' information from the sleep trait GWAS					Instruments' information in the UKB (1SMR) (n = 73,797)							2SMR-UKB (n = ~ 292,000)				2SMR-MAGIC (n = ~ 147,000)
	GWAS	Cohorts that sleep trait GWAS used	SNPs identified (pvalue<5.0E-8)	h2	R2	SNPs identified and to generate the unweighted allele score	Mean (SD) number of increasing alleles	F-statistics of unweighted allele score*	R2 of unweighted allele score*	nSNPs applied to collider correction method	Mean F-statistics in collider correction†	R2 in collider correction method†	nSNP merged	Mean F-statistics in 2SMRǂ	R2ǂ	Minimum effect (SD/SD)§	nSNP merged	Mean F-statistics in 2SMRǂ	R2ǂ	Minimum effect (SD/SD)§
Accelerometer-derived (AcD) sleep traits
Sleep duration (SD) (SD=0.86hr)	Jones SE et. Al 2019; PMID: 30952852	UKB (n=85,502)	11	0.19	0.04% to 0.8%	11	13.6 (2.0)	343.084	0.00463702	11	38.0409	0.0059793	11	48.6568	0.00625711	0.0655392	11/9 ψ	52.4916	0.00552256	0.098322
Mid-point least active 5-hours (SD) (SD=1.07hr)		UKB (n=85,830)	6	0.117	~0.04%	6	5.9 (1.4)	186.82	0.00252635	6	42.0652	0.00360023	6	58.4151	0.0040811	0.0811521	6/5 ψ	63.3701	0.00368914	0.120298
Mid-point most active 10-hours (SD) (SD=1.21hr)		UKB (n=85,723)	1	0.087	~0.04%	1	0.96 (0.7)	30.3449	0.000411734	1	-	-	1	37.0805	0.000431846	0.249473	1	37.0805	0.000431846	0.351606
Number of sleep fragmentation (SD) (1SD=3.59)		UKB (n=85,502)	21	0.223	~0.8%	21	21.7 (2.9)	552.653	0.00744699	21	26.9694	0.00809395	21	36.9828	0.00908169	0.0544007	21	36.9828	0.00908169	0.0766721
Sleep efficiency (1SD=7.18%)		UKB (n=85,502)	5	0.13	0.04% to 0.8%	5	5.3 (1.1)	99.21	0.0013426	5	27.3386	0.0019494	5	42.5725	0.0024885	0.103925	5	42.5725	0.0024885	0.146471
Self-reported (SR) sleep traits
Sleep duration (hr) (SD=1.1hr)	Dashti HS et. Al 2019; PMID: 30846698	UKB (n=446,118)	78$	0.098	0.0069	77	74.5 (5.4)	401.28	0.00542532	77	5.98835	0.00660558	77	39.6823	0.00684975	0.0626398	77/72 ψ	39.7144	0.00641007	0.0912619
Chronotype (per category increase from extreme morning to extreme evening)	Jones SE et. Al 2019; PMID: 30696823	UKB (n=449,734) and 23andMe (n=248,098, 120,478 cases, 127,622 controls), Ntotal=697, 828)	351$	0.137	NG	342	351.3 (11.7)	1593.49	0.021215	335 #	5.81341	0.0279564	342	56.768	0.0278329	0.0310748	345/329 ψ	57.0328	0.0268994	0.0445502
Insomnia	Jansen PR et. Al 2019; PMID: 30804565	Ntotal= 1,331,010 (UKB: 109,402 cases / 277,131 controls; 23andMe: 288,557 cases / 655,920 controls )	248$	0.07	0.026	245	242.7 (10.2)	456.941	0.0061594	215 #	3.10629	0.00956505	245	41.3607	0.00761446	0.0594112	247/235 ψ	41.427	0.00731532	0.0854288
UKB: UK Biobank, GWAS: genome-wide association study, MAGIC: Meta-Analyses of Glucose and Insulin-related traits Consortium, 1SMR: one-sample Mendelian randomization, 2SMR: two-sample Mendelian randomization, SNP: single-nucleotide polymorphism, SD: standard deviation; SE: standard error, NG: not given
*: For 1SMR two-stage least squares (2SLS) instrumental variable analyses , the F-statistic and R2 of the allele score was calculated via the linear regression of the exposure and the allele score.
†: For 1SMR collider-correction, the F-statistic is the mean of the individual F-statistic of each SNP. The individual F-statistic is equal to BetaXGi^2 / seXGi^2 (BetaXGi and seXGi were obtained from the linear regression of the SNP with sleep trait adjusted for age, sex, chip, assessment centre, and 40 genetic principal components in the AcD subsample of UKB). The R2 is calculated via R2 = K * …
ǂ: For 2SMR-UKB and 2SMR-MAGIC, the F-statistic is the mean of the individual F-statistic of each SNP. The individual F statistic is equal to BetaXGi^2 / seXGi^2 (BetaXGi and seXGi were obtained from the summary statistics of corresponding sleep trait GWAS). The R2 is calculated via R2 = K * F / (N -K - 1 + K*F) (F is the mean F-statistic in above, K is equal to the number of SNP applied in total…
#: The SNP applied to collider correction is required a positive BetaXG value obtained in the UKB (i.e., align the effect allele corresponding to the effect allele with a positive BetaXG value in the sleep trait GWAS). As such, some of the SNPs were not available.
$: 78 SNPs were reported in the discovery GWAS of SR sleep duration, though 77 SNPs with individual data were identified in the UKB (rs1776776 was not available in the UKB); 351 SNPs were reported in the discovery GWAS of SR chronotype, though 342 SNPs with individual data were identified in the UKB (rs146820337, rs10610420, rs67169439, rs34125199, rs60521023, rs28458909, rs3747463, rs213462, rs7…
ψ: For 2SMR-MAGIC, some SNPs were excluded because of being palindromic with intermediate allele frequencies. For AcD sleep duration, 2 SNPs were excluded; for L5 timing, 1 SNP was excluded; for SR sleep duration, 5 SNPs were excluded; for SR chronotype, 16 SNPs were excluded; for SR insomnia, 12 SNPs were excluded. It would not be the case for 2SMR-UKB, because we assumed the palindromic SNPs we…
§ The power of an MR study is largely determined by the sample size (N) for instrument on outcome and the strength of the instrument-exposure association (R2). For a continuous outcome under a significant level of α = 0.05, β = 0.8, the effect size (i.e., SD unit per SD change of exposure) is approximated to sqrt(7.848/(R2 * N)), representing the minimum effect (in SD unit) at 0.8 power and 0.05 …

## Sheet: ST3
Supplementary Table S3: One-sample and two-sample Mendelian randomization analysis to assess the effects of accelerometer-derived and self-reported sleep traits on HbA1c.
Exposure (unit)	Outcome dataset (outcome unit)	Design	Method	Outcome: HbA1c (SD unit)
				All participants							Excluding participants with diabetes defined by the Eastwood algorithm or HbA1c >= 48 mmol/mol
				N / nSNPs	Beta	LCI	UCI	p-value	Sagarn test p-value / Cochran Q statistic / Intercept p-value*	The F-statistics / IGX2 †	N	Beta	LCI	UCI	p-value	Sagarn test p-value / Cochran Q statistic / Intercept p-value*	F-statistics / IGX2 †
Accelerometer-devired sleep traits
Accelerometer-devired sleep duration (per hr increase)	UKB (SD unit, 1SD = 0.14 log mmol/mol)	1SMR	2SLS	69957	-0.106515	-0.223202	0.0101722	0.0735971	0.383007	-	67393	-0.114248	-0.209754	-0.0187411	0.01905	0.0987068	-
		1SMR-CC #	IVW	11	-0.0655304	-0.16509	0.0340288	0.197022	-	38.0409	11	-0.0836748	-0.196272	0.0289228	0.145244	-	35.9571
			MR-Egger	11	0.135555	-0.123422	0.394532	0.304933	0.873624	0.123383	11	0.0539089	-0.205888	0.313706	0.684223	0.878708	0.276525
			LADreg	11	0.00921365	-0.141645	0.160073	0.904716	-	-	11	-0.145631	-0.356552	0.0652904	0.175965	-	-
	UKB sub-sample (SD unit, 1SD = 0.15 log mmol/mol)	2SMR-UKB	IVW	11	-0.0217564	-0.109816	0.066303	0.62821	0.00297372	-	11	-0.0375849	-0.11658	0.0414099	0.351054	1.07725e-05	-
			WM	11	-0.00466112	-0.086086	0.0767638	0.910666	-	-	11	-0.0838353	-0.140746	-0.0269251	0.00388557	-	-
			MR-Egger	11	-0.163062	-0.383988	0.0578637	0.181909	0.207836	0.863932	11	-0.161627	-0.36077	0.0375171	0.146129	0.218971	0.863932
			MR-Egger_SIMEX	11	-0.175757	-0.417323	0.0658093	0.187607	0.206606	-	11	-0.175661	-0.393404	0.0420823	0.148291	0.209338	-
	MAGIC (SD unit, 1SD = 0.41%)	2SMR-MAGIC	IVW	9	-0.0863862	-0.204627	0.0318552	0.152155	0.0123142	-	-	-	-	-	-	-	-
			WM	9	-0.0868685	-0.195428	0.0216905	0.116791	-	-	-	-	-	-	-	-	-
			MR-Egger	9	-0.0959277	-0.427233	0.235377	0.588099	0.953015	0.863932	-	-	-	-	-	-	-
			MR-Egger_SIMEX	9	-0.165799	-0.487713	0.156116	0.339113	0.516037	-	-	-	-	-	-	-	-
L5 time (per hr increase)	UKB (SD unit, 1SD = 0.14 log mmol/mol)	1SMR	2SLS	70069	0.0118585	-0.118742	0.142459	0.858749	0.701214	-	67501	0.0537926	-0.053916	0.161501	0.327644	0.31734
		1SMR-CC #	IVW	6	0.00917443	-0.0707221	0.089071	0.821929	-	42.0652	6	0.0211374	-0.0836622	0.125937	0.692607	-	37.9355
			MR-Egger	6	0.00329983	-0.182123	0.188723	0.972175	0.932839	0.940537	6	-0.0611773	-0.256134	0.13378	0.538524	0.923979	0.375851
			LADreg	6	-0.0204365	-0.146647	0.105774	0.750963	-	-	6	-0.0245357	-0.158107	0.109035	0.718823	-	-
	UKB sub-sample (SD unit, 1SD = 0.15 log mmol/mol)	2SMR-UKB	IVW	6	0.029309	-0.0269457	0.0855637	0.307173	0.336621	-	6	0.0336841	-0.00436384	0.0717321	0.0827051	0.452809	-
			WM	6	0.0653174	-0.00277165	0.133406	0.0600787	-	-	6	0.0376453	-0.0109933	0.0862839	0.129266	-	-
			MR-Egger	6	0.0535127	-0.0568147	0.16384	0.395606	0.633275	0.951504	6	0.0535743	-0.0174624	0.124611	0.213431	0.546438	0.951504
			MR-Egger_SIMEX	6	0.0544843	-0.0590824	0.168051	0.400292	0.63228	-	6	0.0546225	-0.0183535	0.127599	0.216257	0.543039	-
	MAGIC (SD unit, 1SD = 0.41%)	2SMR-MAGIC	IVW	5	0.0549362	-0.0597912	0.169664	0.347973	0.0565088	-	-	-	-	-	-	-	-
			WM	5	0.0244988	-0.0725305	0.121528	0.620686	-	-	-	-	-	-	-	-	-
			MR-Egger	5	0.00729863	-0.216528	0.231125	0.95306	0.647155	0.951504	-	-	-	-	-	-	-
			MR-Egger_SIMEX	5	0.00311912	-0.1918	0.198038	0.976482	0.491532	-	-	-	-	-	-	-	-
M10 time (per hr increase) ψ	UKB (SD unit, 1SD = 0.14 log mmol/mol)	1SMR	2SLS	69980	-0.239838	-0.524813	0.0451372	0.0990384	-	-	67414	-0.0913085	-0.318707	0.13609	0.431279	-	-
		2SMR-UKB	IVW	1	-0.0163078	-0.191289	0.158674	0.85506	-	-	1	-0.106471	-0.232762	0.0198192	0.0984508	-	-
	MAGIC (SD unit, 1SD = 0.41%)	2SMR-MAGIC	IVW	1	0.0502767	-0.179655	0.280209	0.668235	-	-
Sleep fragmentation (episode per time increase)	UKB (SD unit, 1SD = 0.14 log mmol/mol)	1SMR	2SLS	69968	-0.0120037	-0.0345839	0.0105766	0.297444	0.000441641	-	67402	-0.0191725	-0.0373879	-0.000957165	0.0391172	0.0829219
		1SMR-CC #	IVW	21	-0.0123768	-0.0440954	0.0193418	0.444388	-	26.9694	21	-0.0193942	-0.0386853	-0.000103118	0.0487837	-	25.3537
			MR-Egger	21	-0.00114502	-0.212387	0.210097	0.991523	0.369987	0.921451	21	-0.00988044	-0.135943	0.116182	0.87791	0.37781	0.886038
			LADreg	21	-0.057977	-0.104553	-0.0114009	0.0146966	-	-	21	-0.0289599	-0.0608456	0.00292572	0.0750503	-	-
	UKB sub-sample (SD unit, 1SD = 0.15 log mmol/mol)	2SMR-UKB	IVW	21	-0.00555151	-0.0299297	0.0188267	0.655352	3.44038e-13	-	21	-0.00758602	-0.0230414	0.00786934	0.336032	4.70763e-09	-
			WM	21	-0.0139699	-0.0311209	0.00318121	0.110387	-	-	21	-0.00663037	-0.0189612	0.00570043	0.291925	-	-
			MR-Egger	21	0.0206109	-0.0970409	0.138263	0.735095	0.660684	0.415945	21	-0.0109825	-0.0859421	0.0639771	0.777096	0.928552	0.415945
			MR-Egger_SIMEX	21	0.032486	-0.133177	0.198149	0.704987	0.65059	-	21	-0.0141044	-0.119573	0.0913644	0.796056	0.905571	-
	MAGIC (SD unit, 1SD = 0.41%)	2SMR-MAGIC	IVW	21	0.00475612	-0.0114535	0.0209657	0.56523	0.115774	-	-	-	-	-	-	-	-
			WM	21	0.00422497	-0.0137421	0.0221921	0.644874	-	-	-	-	-	-	-	-	-
			MR-Egger	21	0.0179982	-0.05961	0.0956065	0.654586	0.735858	0.415945	-	-	-	-	-	-	-
			MR-Egger_SIMEX	21	0.0266523	-0.0810938	0.134398	0.63334	0.689986	-	-	-	-	-	-	-	-
Efficiency (per % increase)	UKB (SD unit, 1SD = 0.14 log mmol/mol)	1SMR	2SLS	70099	0.0025179	-0.0238018	0.0288376	0.851265	0.265715	-	67530	-0.00308701	-0.0235016	0.0173276	0.766938	0.0591122	-
		1SMR-CC #	IVW ǂ	5	0.00303518	-0.0192542	0.0253246	0.789549	-	27.3385	5	-0.000443781	-0.0181315	0.0172439	0.960779	-	28.0648
			MR-Egger	5	0.00375072	-0.0532556	0.060757	0.897391	0.89926	0.975576	5	0.00345959	-0.0525491	0.0594683	0.903638	0.904164	0.857978
			LADreg	5	0.00892763	-0.0316609	0.0495162	0.666388	-	-	5	0.0213291	-0.0234037	0.066062	0.35002	-	-
	UKB sub-sample (SD unit, 1SD = 0.15 log mmol/mol)	2SMR-UKB	IVW	5	-0.000940481	-0.013408	0.0115271	0.88246	0.184184	-	5	-0.00311587	-0.0153156	0.00908384	0.616657	0.022514	-
			WM	5	0.00300573	-0.0119512	0.0179626	0.693669	-	-	5	-0.00764652	-0.0174369	0.00214381	0.125815	-	-
			MR-Egger	5	-0.0181608	-0.0393118	0.00299018	0.190982	0.167761	0.914871	5	-0.00881284	-0.0376744	0.0200487	0.59169	0.690264	0.914871
			MR-Egger_SIMEX	5	-0.0189378	-0.0403024	0.00242682	0.180717	0.160778	-	5	-0.00909708	-0.0392137	0.0210195	0.595479	0.69106	-
	MAGIC (SD unit, 1SD = 0.41%)	2SMR-MAGIC	IVW	5	-0.00418452	-0.0239056	0.0155366	0.677496	0.0514675	-	-	-	-	-	-	-	-
			WM	5	-0.00542696	-0.0238318	0.0129779	0.563308	-	-	-	-	-	-	-	-	-
			MR-Egger	5	-0.0184978	-0.0642808	0.0272853	0.486258	0.539282	0.914871	-	-	-	-	-	-	-
			MR-Egger_SIMEX	5	-0.0192219	-0.0679272	0.0294833	0.49557	0.544839	-	-	-	-	-	-	-	-
Self-reported sleep traits
Self-reported sleep duration (per hr increase)	UKB (SD unit, 1SD = 0.14 log mmol/mol)	1SMR	2SLS	69877	-0.0736764	-0.171128	0.0237748	0.138391	1.11049e-06	-	67319	-0.0633351	-0.14107	0.0143994	0.110285	6.93605e-07	-
		1SMR-CC #	IVW	77	-0.0793919	-0.221099	0.0623147	0.272161	-	5.98835	77	-0.0890004	-0.196218	0.0182172	0.103742	-	5.95242
			MR-Egger	77	-0.0519168	-0.493565	0.389732	0.817779	0.100596	0.92039	77	-0.247028	-0.611899	0.117843	0.184517	0.0643852	0.347662
			LADreg	77	0.0384694	-0.13293	0.209869	0.660004	-	-	77	0.00581523	-0.171145	0.182776	0.948645	-	-
	UKB sub-sample (SD unit, 1SD = 0.15 log mmol/mol)	2SMR-UKB	IVW	77	-0.118731	-0.208899	-0.0285632	0.00985473	5.88405e-41	-	77	-0.0607007	-0.122969	0.00156722	0.0560472	1.78083e-35	-
			WM	77	0.00665516	-0.0604481	0.0737584	0.845872	-	-	77	-0.0421351	-0.0903672	0.00609711	0.0868537	-	-
			MR-Egger	77	0.0214577	-0.320199	0.363114	0.902359	0.406977	0.644568	77	-0.0696825	-0.30674	0.167375	0.566248	0.938827	0.644568
			MR-Egger_SIMEX	77	0.0281797	-0.420783	0.477142	0.902419	0.502439	-	77	-0.0942621	-0.405694	0.21717	0.554805	0.833816	-
	MAGIC (SD unit, 1SD = 0.41%)	2SMR-MAGIC	IVW	72	-0.0333575	-0.109627	0.0429118	0.391315	1.25298e-06	-	-	-	-	-	-	-	-
			WM	72	-0.0393317	-0.12298	0.0443163	0.356737	-	-	-	-	-	-	-	-	-
			MR-Egger	72	-0.2689	-0.55089	0.0130909	0.0658053	0.0937971	0.644236	-	-	-	-	-	-	-
			MR-Egger_SIMEX	72	-0.372218	-0.755731	0.0112954	0.0609749	0.0955687	-	-	-	-	-	-	-	-
Chronotype (per category increase to evening preference)	UKB (SD unit, 1SD = 0.14 log mmol/mol)	1SMR	2SLS	69992	0.0179897	-0.0191677	0.0551471	0.342659	1.45674e-06	-	67427	0.00204237	-0.0275008	0.0315856	0.892219	1.8928e-09	-
		1SMR-CC #	IVW	342	0.00441297	-0.043994	0.0528199	0.858188	-	5.81341	342	-0.0104428	-0.0498156	0.0289299	0.603167	-	5.70506
			MR-Egger	342	-0.118972	-0.233237	-0.00470756	0.0412757	0.268213	0.0193462	342	-0.0950968	-0.189428	-0.000765791	0.0481648	0.276259	0.0511097
			LADreg	342	-0.0151395	-0.0929492	0.0626703	0.702938	-	-	342	-0.00813344	-0.0615083	0.0452414	0.765191	-	-
	UKB sub-sample (SD unit, 1SD = 0.15 log mmol/mol)	2SMR-UKB	IVW	342	0.00541411	-0.0136513	0.0244795	0.577806	3.09893e-87	-	342	0.00165639	-0.0126108	0.0159236	0.819995	1.41868e-100	-
			WM	342	0.00911789	-0.00962715	0.0278629	0.3404	-	-	342	-0.00489596	-0.0179607	0.00816879	0.462643	-	-
			MR-Egger	342	-0.0138106	-0.0683776	0.0407565	0.620171	0.461601	0.853892	342	-0.00353313	-0.0444011	0.0373348	0.865546	0.790672	0.853892
			MR-Egger_SIMEX	342	-0.0158384	-0.0783481	0.0466713	0.619782	0.475866	-	342	-0.00437566	-0.0511852	0.0424338	0.854737	0.788071	-
	MAGIC (SD unit, 1SD = 0.41%)	2SMR-MAGIC	IVW	329	-0.00624005	-0.0229068	0.0104267	0.463054	1.04974e-08	-	-	-	-	-	-	-	-
			WM	329	-0.00993475	-0.032462	0.0125925	0.387378	-	-	-	-	-	-	-	-	-
			MR-Egger	329	-0.0492558	-0.0974414	-0.00107009	0.0459455	0.0632373	0.982443	-	-	-	-	-	-	-
			MR-Egger_SIMEX	329	-0.00554648	-0.0226097	0.0115167	0.524479	0.516771	-	-	-	-	-	-	-	-
Insomnia (usually experiencing insomnia symptoms vs sometimes, rarely/never) $	UKB (SD unit, 1SD = 0.14 log mmol/mol)	1SMR	2SLS	70035	0.506168	0.297526	0.71481	1.98852e-06	1.1346e-08	-	67470	0.255838	0.0922905	0.419386	0.00217005	2.21245e-07	-
		1SMR-CC #	IVW	245	0.38357	0.0763534	0.690787	0.0144001	-	3.10629	245	0.111425	-0.105618	0.328468	0.314308	-	3.03058
			MR-Egger	245	-0.0493669	-0.628228	0.529495	0.867249	0	0.161347	245	-0.220279	-0.657936	0.217379	0.323891	0	0.121701
			LADreg	245	0.188802	-0.31363	0.691234	0.461413	-	-	245	0.0908394	-0.166006	0.347685	0.488184	-	-
	UKB sub-sample (SD unit, 1SD = 0.15 log mmol/mol)	2SMR-UKB	IVW	245	0.184297	0.111008	0.257585	8.27454e-07	9.05248e-56	-	245	0.0905965	0.0374515	0.143742	0.00083412	8.03965e-57	-
			WM	245	0.120419	0.0540961	0.186742	0.00037275	-	-	245	0.0780909	0.0301062	0.126076	0.00142406	-	-
			MR-Egger	245	0.325253	0.0252519	0.625254	0.034598	0.343209	0.605781	245	0.200165	-0.0173691	0.417699	0.0725479	0.309659	0.605781
			MR-Egger_SIMEX	245	0.458694	0.0607489	0.856639	0.0247573	0.171212	-	245	0.287446	0.000423442	0.574469	0.0507996	0.17247	-
	MAGIC (SD unit, 1SD = 0.41%)	2SMR-MAGIC	IVW	235	0.0280588	-0.0386509	0.0947684	0.409714	1.71564e-07	-	-	-	-	-	-	-	-
			WM	235	0.0322207	-0.0512216	0.115663	0.449145	-	-	-	-	-	-	-	-	-
			MR-Egger	235	0.162525	-0.110944	0.435994	0.245272	0.321367	0.975953	-	-	-	-	-	-	-
			MR-Egger_SIMEX	235	0.0336225	-0.0319415	0.0991865	0.315828	0.0265032	-	-	-	-	-	-	-	-
1SMR: one-sample Mendelian randomization, 2SLS: two stage least square; IVW: inverse-variance weighted, WM: weighted median; LADreg: LAD regression; MR-Egger_SiMEX: MR-Egger with simulation extrapolation SiMEX; SNP: single-nucleotide polymorphism; UKB: UK Biobank, MAGIC: Meta-Analyses of Glucose and Insulin-related traits Consortium, SD: standard deviation; 1SMR-CC: one-sample Mendelian randomiza…
1SMR-2SLS adjusted for sex, age, assessment centre, chip, 40 genetic principal components in the subsample of UKB with accelerometer-derived data.
2SMR-UKB: the associations between the genetic instruments and HbA1c/glucose are from the UKB sub-sample who did not participate in the accelerometer GWAS study. 2SMR-MAGIC: the associations between the genetic instruments and HbA1c/glucose are from the MAGIC consortium (European without diabetes).
*: The Sagarn test p-value is for the 1SMR-2SLS estimate. The p-value of the Cohen Q statistic is for the 2SMR-UKB/MAGIC-IVW estimates. The MR-Egger intercept p-value is for the 2SMR-UKB/MAGIC-MR-Egger estimate.
#: For 1SMR collider-correction, the summary statistics (i.e., βXG, seβXG, βYG, seβYG, β*, seβ*, α*, seα*) were obtained from the linear regression adjusted for age, sex, chip, assessment centre, and 40 genetic principal components in the subsample of UKB with accelerometer-derived data.
†: The F-statistic is for the 1SMR-CC-IVW estimate. The IGX2 is for the 1SMR-CC-MR-Egger estimate
ǂ For the sleep efficiency analysis only, standard errors for the collider-corrected IVW approach we obtained using a parametric bootstrap. In this case the non-parametric bootstrap (used without issue in other analyses) provided unstable estimates due to the small number of SNPs used.
$: For the 2SMR estimates of the insomnia (a binary exposure), we converted the results of the SNP-binary sleep trait from the multiplicative log odds scale to a difference in risk scale by beta = log-odds * u * (1-u), sebeta = selog-odds * u * (1-u), where u = Ncase / (Ncase + Ncontrol).
ψ: M10 timing, only 1 SNP was identified when the p-value thresholds is <5.0 * 10^-8. As such, the 1SMR-CC was not reliable in the simulation process, and the 2SMR-WM/Egger estimates were not available.

## Sheet: ST4
Supplementary Table S4: One-sample and two-sample Mendelian randomization analysis to assess the effects of accelerometer-derived and self-reported sleep traits on glucose.
Exposure (unit)	Outcome dataset (outcome unit)	Design	Method	Outcome: glucose (SD unit)
				All participants							Excluding participants with diabetes defined by the Eastwood algorithm or HbA1c >= 48 mmol/mol
				N / nSNPs	Beta	LCI	UCI	p-value	Sagarn test p-value / Cochran Q statistic / Intercept p-value*	F-statistics / IGX2 †	N / nSNPs	Beta	LCI	UCI	p-value	Sagarn test p-value / Cochran Q statistic / Intercept p-value*	F-statistics / IGX2 †
Accelerometer-devired sleep traits
Accelerometer-devired sleep duration (per hr increase)	UKB (SD unit, 1SD = 0.15 log mmol/l)	1SMR	2SLS	63838	0.0940042	-0.0367088	0.224717	0.158674	0.462652	-	58612	0.0518707	-0.0576372	0.161379	0.353206	0.0545294	-
		1SMR-CC #	IVW	11	0.0930933	-0.0143584	0.200545	0.0894903	-	34.9433	11	0.0544065	-0.0763791	0.185192	0.414869	-	31.8471
			MR-Egger	11	0.0877683	-0.202284	0.377821	0.553124	0.879291	0.976664	11	0.0649325	-0.23862	0.368485	0.675025	0.883061	0.938367
			LADreg	11	0.0765833	-0.149763	0.30293	0.507229	-	-	11	0.0797855	-0.23248	0.392051	0.616518	-	-
	UKB-subsample (SD unit, 1SD = 0.18 log mmol/l)	2SMR-UKB	IVW	11	0.012143	-0.0633324	0.0876184	0.752505	0.0487609	-	11	0.0107334	-0.0496942	0.071161	0.727733	0.0216848	-
			WM	11	0.00233969	-0.0755984	0.0802778	0.95308	-	-	11	-0.00133301	-0.0597574	0.0570914	0.964331	-	-
			MR-Egger	11	-0.176341	-0.335848	-0.0168342	0.0584118	0.0334779	0.863932	11	-0.105626	-0.250361	0.0391098	0.186395	0.122295	0.863932
			MR-Egger_SIMEX	11	-0.190019	-0.367631	-0.0124078	0.0654442	0.0386127	-	11	-0.113914	-0.274599	0.046771	0.198092	0.133805	-
	MAGIC (SD unit, 1SD = 0.83 mmol/l)	2SMR-MAGIC	IVW	9	-0.0519025	-0.119935	0.0161303	0.134838	0.0650193	-	-	-	-	-	-	-	-
			WM	9	-0.0762535	-0.144687	-0.00781949	0.0289655	-	-	-	-	-	-	-	-	-
			MR-Egger	9	-0.168883	-0.338016	0.000248645	0.0912061	0.186817	0.863932	-	-	-	-	-	-	-
			MR-Egger_SIMEX	9	-0.153156	-0.324299	0.0179872	0.113327	0.25638	-
L5 time (per hr increase)	UKB (SD unit, 1SD = 0.15 log mmol/l)	1SMR	2SLS	63937	-0.101241	-0.243124	0.040641	0.161946	0.481295	-	58704	-0.0537662	-0.173571	0.0660388	0.379074	0.285556	-
		1SMR-CC #	IVW	6	-0.071331	-0.177505	0.0348425	0.187907	-	39.7376	6	-0.0758266	-0.188511	0.0368583	0.187202	-	34.8128
			MR-Egger	6	0.00429626	-0.224621	0.233214	0.970657	0.928578	0.479966	6	-0.125095	-0.361148	0.110957	0.298946	0.920963	0.648759
			LADreg	6	-0.072136	-0.263336	0.119064	0.459622	-	-	6	-0.182722	-0.411671	0.0462278	0.117759	-	-
	UKB-subsample (SD unit, 1SD = 0.18 log mmol/l)	2SMR-UKB	IVW	6	0.00499858	-0.0510657	0.0610629	0.861276	0.378227	-	6	0.00470434	-0.0374446	0.0468533	0.826837	0.376598	-
			WM	6	0.0328222	-0.0343021	0.0999464	0.337865	-	-	6	-0.000819664	-0.0508707	0.0492313	0.974394	-	-
			MR-Egger	6	0.00834563	-0.105153	0.121844	0.892375	0.948066	0.951504	6	-0.00915973	-0.0929875	0.0746681	0.840892	0.717302	0.951504
			MR-Egger_SIMEX	6	0.00829684	-0.10797	0.124563	0.895525	0.950096	-	6	-0.00946897	-0.094948	0.0760101	0.83874	0.716083	-
	MAGIC (SD unit, 1SD = 0.83 mmol/l)	2SMR-MAGIC	IVW	5	0.019776	-0.0310284	0.0705805	0.445496	0.534163	-	-	-	-	-	-	-	-
			WM	5	0.0451538	-0.0149401	0.105248	0.140826	-	-	-	-	-	-	-	-	-
			MR-Egger	5	0.0601962	-0.0302351	0.150628	0.283062	0.367327	0.951504	-	-	-	-	-	-	-
			MR-Egger_SIMEX	5	0.052011	-0.0255757	0.129598	0.259164	0.462665	-	-	-	-	-	-	-	-
M10 time (per hr increase) ψ	UKB (SD unit, 1SD = 0.15 log mmol/l)	1SMR	2SLS	63859	-0.322831	-0.672991	0.0273301	0.0707636	-	-	58631	-0.13486	-0.420072	0.150353	0.354052	-	-
		2SMR-UKB	IVW	1	0.0874912	-0.0928499	0.267832	0.341665			1	0.000719595	-0.134671	0.13611	0.991688
		2SMR-MAGIC	IVW	1	0.0372532	-0.108779	0.183286	0.617075	-	-
Sleep fragmentation (episode per time increase)	UKB (SD unit, 1SD = 0.15 log mmol/l)	1SMR	2SLS	63846	0.0110919	-0.0137678	0.0359517	0.381841	0.722033	-	58616	0.00939904	-0.0112299	0.030028	0.371849	0.952997	-
		1SMR-CC #	IVW	21	0.0133185	-0.00934486	0.0359819	0.249392	-	24.4832	21	0.0123502	-0.00296041	0.0276608	0.113873	-	21.9329
			MR-Egger	21	0.0693407	-0.0509671	0.189648	0.258617	0.38514	0.358622	21	0.0854725	0.00910407	0.161841	0.0282601	0.364095	0.0688279
			LADreg	21	0.0137209	-0.0123941	0.039836	0.303107	-	-	21	0.00832385	-0.0116144	0.0282621	0.413208	-	-
	UKB-subsample (SD unit, 1SD = 0.18 log mmol/l)	2SMR-UKB	IVW	21	0.00498181	-0.01302	0.0229836	0.587537	8.42537e-05	-	21	0.00392603	-0.00590269	0.0137547	0.433679	0.110247	-
			WM	21	0.0090098	-0.008604	0.0266236	0.316065	-	-	21	0.00878393	-0.00380948	0.0213773	0.171593	-	-
			MR-Egger	21	0.0742373	-0.0069755	0.15545	0.089131	0.103512	0.415945	21	0.0455092	0.00187565	0.0891428	0.055039	0.0711845	0.415945
			MR-Egger_SIMEX	21	0.11421	0.000557292	0.227862	0.0636386	0.0702943	-	21	0.0705586	0.0104768	0.130641	0.0328329	0.0396756	-
	MAGIC (SD unit, 1SD = 0.83 mmol/l)	2SMR-MAGIC	IVW	21	-0.010966	-0.022052	0.000119975	0.0525271	0.0855577	-	-	-	-	-	-	-	-
			WM	21	-0.00694505	-0.0205098	0.00661965	0.315615	-	-	-	-	-	-	-	-	-
			MR-Egger	21	0.0073885	-0.0471899	0.0619669	0.79361	0.508689	0.415945	-	-	-	-	-	-	-
			MR-Egger_SIMEX	21	0.0114099	-0.064761	0.0875808	0.77225	0.561374	-	-	-	-	-	-	-	-
Efficiency (per % increase)	UKB (SD unit, 1SD = 0.15 log mmol/l)	1SMR	2SLS	63966	0.0208206	-0.00780353	0.0494448	0.15397	0.743551	-	58730	0.00639709	-0.016211	0.0290052	0.579175	0.116344	-
		1SMR-CC #	IVW ǂ	5	0.013518	-0.0103583	0.0373943	0.267133	-	25.789	5	0.00846082	-0.0112429	0.0281645	0.399996	-	25.131
			MR-Egger	5	-0.00576664	-0.0325214	0.0209881	0.672695	0.890581	0.19987	5	0.0115133	-0.0464263	0.0694528	0.696924	0.889599	0.888036
			LADreg	5	0.011718	-0.0215544	0.0449903	0.490019	-	-	5	-0.0146882	-0.077219	0.0478425	0.645232	-	-
	UKB-subsample (SD unit, 1SD = 0.18 log mmol/l)	2SMR-UKB	IVW	5	-0.00702869	-0.0212394	0.00718206	0.332334	0.108386	-	5	-0.00315814	-0.01549	0.00917375	0.615705	0.038532	-
			WM	5	-0.00677119	-0.0202379	0.00669555	0.324376	-	-	5	-0.00329913	-0.0139474	0.00734916	0.543677	-	-
			MR-Egger	5	-0.0218623	-0.0508412	0.00711657	0.235767	0.337487	0.914871	5	-0.0150687	-0.0409929	0.0108556	0.337324	0.381969	0.914871
			MR-Egger_SIMEX	5	-0.0225704	-0.0530965	0.00795565	0.243141	0.339292	-	5	-0.0154633	-0.0429528	0.0120263	0.350741	0.391125	-
	MAGIC (SD unit, 1SD = 0.83 mmol/l)	2SMR-MAGIC	IVW	5	-0.00569859	-0.0173992	0.00600197	0.339785	0.115202	-	-	-	-	-	-	-	-
			WM	5	-0.00993905	-0.0212276	0.00134954	0.0844042	-	-	-	-	-	-	-	-	-
			MR-Egger	5	-0.017906	-0.0429674	0.00715542	0.255903	0.361491	0.914871	-	-	-	-	-	-	-
			MR-Egger_SIMEX	5	-0.019265	-0.0452315	0.00670147	0.24188	0.3344	-	-	-	-	-	-	-	-
Self-reported sleep traits
Self-reported sleep duration (per hr increase)	UKB (SD unit, 1SD = 0.15 log mmol/l)	1SMR	2SLS	63766	0.000541969	-0.10746	0.108544	0.992153	7.1664e-20	-	58548	-0.0331372	-0.12187	0.0555958	0.464197	2.74083e-29	-
		1SMR-CC #	IVW	77	0.0972237	-0.0964453	0.290893	0.325146	-	4.82958	77	0.0452377	-0.131167	0.221642	0.615226	-	4.68834
			MR-Egger	77	1.03478	0.244655	1.8249	0.0102613	0	0.0158327	77	0.701235	-0.00179447	1.40426	0.0505834	0	0.0557497
			LADreg	77	11.6256	1.0423	22.2089	0.0313163	-	-	77	13.0269	1.73986	24.314	0.0236896	-	-
	UKB-subsample (SD unit, 1SD = 0.18 log mmol/l)	2SMR-UKB	IVW	77	-0.0722173	-0.146346	0.00191157	0.0562031	1.55456e-18	-	77	-0.0266704	-0.0798635	0.0265228	0.325746	1.60861e-15	-
			WM	77	-0.0866472	-0.157204	-0.01609	0.0160859	-	-	77	-0.0555401	-0.106245	-0.00483485	0.031802	-	-
			MR-Egger	77	0.0124022	-0.269063	0.293867	0.931407	0.543042	0.644568	77	0.0371766	-0.164714	0.239067	0.719175	0.52236	0.644568
			MR-Egger_SIMEX	77	0.013148	-0.349148	0.375444	0.943484	0.627814	-	77	0.0506496	-0.210592	0.311892	0.705016	0.547906	-
	MAGIC (SD unit, 1SD = 0.83 mmol/l)	2SMR-MAGIC	IVW	72	-0.0340206	-0.0925954	0.0245542	0.254962	2.31032e-12	-	-	-	-	-	-	-	-
			WM	72	-0.0175271	-0.0738296	0.0387755	0.541762	-	-	-	-	-	-	-	-	-
			MR-Egger	72	0.0203439	-0.20385	0.244537	0.85935	0.623854	0.64388	-	-	-	-	-	-	-
			MR-Egger_SIMEX	72	0.0382912	-0.249561	0.326144	0.795018	0.618707	-	-	-	-	-	-	-	-
Chronotype (per category increase to evening preference)	UKB (SD unit, 1SD = 0.15 log mmol/l)	1SMR	2SLS	63865	0.0288672	-0.011785	0.0695194	0.163988	0.0377425	-	58639	0.00696506	-0.0264631	0.0403932	0.682994	0.000424982	-
		1SMR-CC #	IVW	342	0.0276248	-0.0176435	0.0728931	0.231664	-	5.49889	342	0.0190041	-0.0205639	0.0585721	0.346518	-	5.23286
			MR-Egger	342	-0.0237452	-0.132945	0.0854551	0.669966	0.256825	0.318092	342	0.0318641	-0.0660353	0.129764	0.523515	0.201412	0.755098
			LADreg	342	0.0387759	-0.0198259	0.0973777	0.194665	-	-	342	0.0279835	-0.0443498	0.100317	0.448294	-	-
	UKB-subsample (SD unit, 1SD = 0.18 log mmol/l)	2SMR-UKB	IVW	342	0.0203757	0.00538833	0.035363	0.0077064	6.58788e-23	-	342	0.0112344	0.000244373	0.0222244	0.0451148	9.58076e-20	-
			WM	342	0.0263004	0.00899158	0.0436091	0.00289963	-	-	342	0.0103802	-0.00242831	0.0231887	0.112193	-	-
			MR-Egger	342	0.0164867	-0.0264426	0.059416	0.452137	0.8498	0.853892	342	0.0118078	-0.0196695	0.043285	0.462703	0.969624	0.853892
			MR-Egger_SIMEX	342	0.0195883	-0.0293468	0.0685233	0.433252	0.959723	-	342	0.0137503	-0.0220734	0.0495741	0.452383	0.892661	-
	MAGIC (SD unit, 1SD = 0.83 mmol/l)	2SMR-MAGIC	IVW	330	0.00496229	-0.00678226	0.0167068	0.407594	4.49141e-14	-	-	-	-	-	-	-	-
			WM	330	-0.0043692	-0.0187768	0.0100384	0.552256	-	-	-	-	-	-	-	-	-
			MR-Egger	330	-0.0108154	-0.0451698	0.023539	0.537635	0.338829	0.982502	-	-	-	-	-	-	-
			MR-Egger_SIMEX	330	0.0070141	-0.00471712	0.0187453	0.242054	0.84411	-	-	-	-	-	-	-	-
Insomnia (usually experiencing insomnia symptoms vs sometimes, rarely/never) $	UKB (SD unit, 1SD = 0.15 log mmol/l)	1SMR	2SLS	63912	0.243686	0.0196905	0.467681	0.0329864	0.000446026		58680	0.0106806	-0.173456	0.194817	0.909486	1.02552e-05	-
		1SMR-CC #	IVW	245	0.188371	-0.110182	0.486923	0.216215	-	2.95804	245	-0.0229637	-0.265285	0.219358	0.852649	-	2.7729
			MR-Egger	245	-0.112462	-0.710131	0.485207	0.71227	0	0.337498	245	-0.16279	-0.648346	0.322765	0.511103	0	0.489175
			LADreg	245	0.135342	-0.248327	0.519011	0.489311	-	-	245	0.0814951	-0.380945	0.543935	0.729788	-	-
	UKB-subsample (SD unit, 1SD = 0.18 log mmol/l)	2SMR-UKB	IVW	245	0.126711	0.0713845	0.182038	7.16032e-06	1.03864e-10	-	245	0.0477345	0.00558441	0.0898846	0.0264407	7.49387e-12	-
			WM	245	0.0987577	0.0322174	0.165298	0.00362598	-	-	245	0.0734492	0.0228475	0.124051	0.00444153	-	-
			MR-Egger	245	0.186185	-0.0406073	0.412977	0.108901	0.59656	0.605781	245	0.113304	-0.0594009	0.286009	0.199713	0.443599	0.605781
			MR-Egger_SIMEX	245	0.255768	-0.0498636	0.561399	0.102252	0.402779	-	245	0.156322	-0.0755275	0.388171	0.187575	0.349224	-
	MAGIC (SD unit, 1SD = 0.83 mmol/l)	2SMR-MAGIC	IVW	235	0.0408669	-0.00911716	0.090851	0.109047	1.52192e-16	-	-	-	-	-	-	-	-
			WM	235	0.0305957	-0.0260641	0.0872555	0.289883	-	-	-	-	-	-	-	-	-
			MR-Egger	235	-0.0116505	-0.217883	0.194582	0.91193	0.607386	0.975909	-	-	-	-	-	-	-
			MR-Egger_SIMEX	235	0.0409274	-0.00850711	0.0903619	0.105938	0.134168	-	-	-	-	-	-	-	-
1SMR: one-sample Mendelian randomization, 2SLS: two stage least square; IVW: inverse-variance weighted, WM: weighted median; LADreg: LAD regression; MR-Egger_SiMEX: MR-Egger with simulation extrapolation SiMEX; SNP: single-nucleotide polymorphism; UKB: UK Biobank, MAGIC: Meta-Analyses of Glucose and Insulin-related traits Consortium, SD: standard deviation; 1SMR-CC: one-sample Mendelian randomiza…
Glucose was non-fasting in the UKB related analyses. Glucose was fasting and with BMI adjusted in MAGIC related analyse.
1SMR-2SLS adjusted for sex, age, assessment centre, chip, 40 genetic principal components, fasting time, and dilution factor in the subsample of UKB with accelerometer-derived data.
2SMR-UKB: the associations between the genetic instruments and HbA1c/glucose are from the UKB sub-sample who did not participate in the accelerometer GWAS study. 2SMR-MAGIC: the associations between the genetic instruments and HbA1c/glucose are from the MAGIC consortium (European without diabetes).
*: The Sagarn test p-value is for the 1SMR-2SLS estimate. The p-value of the Cohen Q statistic is for the 2SMR-UKB/MAGIC-IVW estimates. The MR-Egger intercept p-value is for the 2SMR-UKB/MAGIC-MR-Egger estimate.
#: For 1SMR collider-correction, the summary statistics (i.e., βXG, seβXG, βYG, seβYG, β*, seβ*, α*, seα*) were obtained from the linear regression adjusted for age, sex, chip, assessment centre, and 40 genetic principal components, fasting time, and dilution factor in the subsample of UKB with accelerometer-derived data.
†: The F-statistic is for the 1SMR-CC-IVW estimate. The IGX2 is for the 1SMR-CC-MR-Egger estimate
ǂ For the sleep efficiency analysis only, standard errors for the collider-corrected IVW approach we obtained using a parametric bootstrap. In this case the non-parametric bootstrap (used without issue in other analyses) provided unstable estimates due to the small number of SNPs used.
$: For the 2SMR estimates of the insomnia (a binary exposure), we converted the results of the SNP-binary sleep trait from the multiplicative log odds scale to a difference in risk scale by beta = log-odds * u * (1-u), sebeta = selog-odds * u * (1-u), where u = Ncase / (Ncase + Ncontrol).
ψ: M10 timing, only 1 SNP was identified when the p-value thresholds is <5.0 * 10^-8. As such, the 1SMR-CC was not reliable in the simulation process, and the 2SMR-WM/Egger estimates were not available.

## Sheet: ST5
Supplementary Table S5: The Pearson phenotypic correlations and the linkage disequilibrium score regression genetic correlation across accelerometer-derived, self-reported sleep traits, and glycaemic traits
Trait A	Trait B		R (Pearson)	P-value (Pearson)	R (LDSC)	P-value (LDSC)
AcD sleep duration	Sleep traits	AcD sleep duration	1	0	1	0
		SR sleep duration	0.18077	0	0.4247	4.63e-50
		AcD L5 timing	-0.0396691	1.42e-22	-0.0884	0.0477
		AcD M10 timing	0.0237125	5.15e-09	-0.0392	0.496
		SR chronotype (evening)	-0.0108467	0.00753709	0.026	0.3888
		AcD sleep fragmentation	0.164231	0	-0.2073	5.81e-06
		AcD sleep efficiency	0.551142	0	0.7186	1.21e-169
		SR insomnia	-0.00119161	0.769103	-0.1119	0.0007
	Glycaemic measures	HbA1c	-0.0508016	5.6e-36	-0.0629	0.0876
		Glucose	-0.0186507	4.33e-06	0.0021	0.9485
SR sleep duration	Sleep traits	AcD sleep duration	0.18077	0	0.4247	4.63e-50
		SR sleep duration	1	0	1	0
		AcD L5 timing	0.0059337	0.143807	-0.0196	0.5741
		AcD M10 timing	0.0369958	7.73e-20	0.1276	0.0019
		SR chronotype (evening)	0.0166544	4.08e-05	0.0678	0.0031
		AcD sleep fragmentation	0.0950844	7.03e-122	0.122	0.0001
		AcD sleep efficiency	0.128192	1.12e-220	0.3408	8.22e-24
		SR insomnia	-0.261764	0	-0.4753	3.63e-94
	Glycaemic measures	HbA1c	-0.0210006	2.29e-07	-0.0698	0.0043
		Glucose	-0.00488102	0.229198	-0.0717	0.0079
AcD L5 timing	Sleep traits	AcD sleep duration	-0.0396691	1.42e-22	-0.0884	0.0477
		SR sleep duration	0.0059337	0.143807	-0.0196	0.5741
		AcD L5 timing	1	0	1	0
		AcD M10 timing	0.474003	0	0.8038	3.05e-111
		SR chronotype (evening)	0.325606	0	0.896	4.95e-164
		AcD sleep fragmentation	-0.0164295	5.17e-05	-0.0061	0.8888
		AcD sleep efficiency	0.0230983	1.26e-08	-0.2043	5.71e-05
		SR insomnia	0.00225358	0.578784	0.0177	0.6394
	Glycaemic measures	HbA1c	0.0248857	8.71e-10	-0.0507	0.2461
		Glucose	0.0191056	2.51e-06	0.0727	0.0861
AcD M10 timing	Sleep traits	AcD sleep duration	0.0237125	5.15e-09	-0.0392	0.496
		SR sleep duration	0.0369958	7.73e-20	0.1276	0.0019
		AcD L5 timing	0.474003	0	0.8038	3.05e-111
		AcD M10 timing	1	0	1	0
		SR chronotype (evening)	0.287302	0	0.8442	1.15e-94
		AcD sleep fragmentation	0.0153252	0.00016	0.0078	0.8751
		AcD sleep efficiency	0.0111858	0.00586	-0.1414	0.0227
		SR insomnia	-0.00277058	0.494908	-0.0835	0.0529
	Glycaemic measures	HbA1c	0.00929666	0.022007	-0.0519	0.2244
		Glucose	0.00706761	0.0816659	-0.0403	0.3845
SR chronotype (evening)	Sleep traits	AcD sleep duration	-0.0108467	0.00753709	0.026	0.3888
		SR sleep duration	0.0166544	4.08e-05	0.0678	0.0031
		AcD L5 timing	0.325606	0	0.896	4.95e-164
		AcD M10 timing	0.287302	0	0.8442	1.15e-94
		SR chronotype (evening)	1	0	1	0
		AcD sleep fragmentation	-0.0129363	0.00143782	-0.0291	0.2261
		AcD sleep efficiency	-0.00478118	0.238863	-0.0978	0.001
		SR insomnia	0.00461818	0.255255	-0.0399	0.0702
	Glycaemic measures	HbA1c	0.00908953	0.0251417	-0.0325	0.1597
		Glucose	0.0141805	0.000476733	-0.0031	0.9023
AcD sleep fragmentation	Sleep traits	AcD sleep duration	0.164231	0	-0.2073	5.81e-06
		SR sleep duration	0.0950844	7.03e-122	0.122	0.0001
		AcD L5 timing	-0.0164295	5.17e-05	-0.0061	0.8888
		AcD M10 timing	0.0153252	0.00016	0.0078	0.8751
		SR chronotype (evening)	-0.0129363	0.00143782	-0.0291	0.2261
		AcD sleep fragmentation	1	0	1	0
		AcD sleep efficiency	-0.246093	0	-0.5152	2.56e-40
		SR insomnia	0.0266512	5.15e-11	0.0925	0.0058
	Glycaemic measures	HbA1c	0.00309386	0.445962	-0.0018	0.9506
		Glucose	0.0131233	0.00122488	-0.0165	0.5943
AcD sleep efficiency	Sleep traits	AcD sleep duration	0.551142	0	0.7186	1.21e-169
		SR sleep duration	0.128192	1.12e-220	0.3408	8.22e-24
		AcD L5 timing	0.0230983	1.26e-08	-0.2043	5.71e-05
		AcD M10 timing	0.0111858	0.00586	-0.1414	0.0227
		SR chronotype (evening)	-0.00478118	0.238863	-0.0978	0.001
		AcD sleep fragmentation	-0.246093	0	-0.5152	2.56e-40
		AcD sleep efficiency	1	0	1	0
		SR insomnia	-0.0421049	3.16e-25	-0.1782	1.13e-06
	Glycaemic measures	HbA1c	-0.0624386	1.73e-53	-0.0436	0.2427
		Glucose	-0.0347219	1.17e-17	0.0005	0.9896
SR insomnia	Sleep traits	AcD sleep duration	-0.00119161	0.769103	-0.1119	0.0007
		SR sleep duration	-0.261764	0	-0.4753	3.63e-94
		AcD L5 timing	0.00225358	0.578784	0.0177	0.6394
		AcD M10 timing	-0.00277058	0.494908	-0.0835	0.0529
		SR chronotype (evening)	0.00461818	0.255255	-0.0399	0.0702
		AcD sleep fragmentation	0.0266512	5.15e-11	0.0925	0.0058
		AcD sleep efficiency	-0.0421049	3.16e-25	-0.1782	1.13e-06
		SR insomnia	1	0	1	0
	Glycaemic measures	HbA1c	0.0214618	1.24e-07	0.1059	0.001
		Glucose	0.0143196	0.000419075	0.0714	0.0146
AcD: accelerometer-derived. SR: self-reported
For the Pearson correlations, the analyses were ran adjusting for baseline age, sex, genotyping chip, assessment centre and 40 genetic principal components. Glucose was non-fasting. For LDSC, full summary statistics were applied. The summary statistics of glucose was fasting and adjusted for BMI (detailed in Supplementary Information)

## Sheet: ST6
Supplementary Table S6: Multivariable Mendelian randomization analysis to assess the independent effect of accelerometer-derived (AcD) sleep trait on HbA1c and glucose.
Design	Exposure (unit)	Design	Outcome: HbA1c (SD unit*)							Outcome: Glucose (SD unit*)
			Beta	LCI	UCI	p-value	MR-Egger intercept p-value	Conditional F-statistics †	Heterogeneity Q statistic p-value	Beta	LCI	UCI	p-value	MR-Egger intercept p-value	Conditional F-statistics †	Heterogeneity Q statistic p-value
Outcome ~ AcD sleep duration + Efficiency	AcD sleep duration (per hr increase)	1SMR-2SLS	-0.28446	-0.624868	0.0559466	0.101453	-	21.591	-	0.0077343	-0.366389	0.381858	0.967679	-	21.591	-
		2SMR-UKB-IVW	-0.07606	-0.230721	0.078601	0.335105	-	10.1752	0.0975911	0.0596397	-0.0641099	0.183389	0.344872	-	10.1752	0.0975911
		2SMR-UKB-WM	0.0292399	-0.156681	0.215161	0.757896	-	-	-	0.0352212	-0.0998183	0.170261	0.609211	-	-	-
		2SMR-UKB-MR-Egger	-0.215088	-0.415165	-0.015011	0.0351165	0.0565322	-	-	-0.0818981	-0.228294	0.0644979	0.272878	0.00797697	-	-
		2SMR-MAGIC-IVW	-0.0593512	-0.276175	0.157472	0.591612	-	8.97352	0.00239846	-0.070082	-0.19327	0.0531063	0.264839	-	8.97352	0.0282214
		2SMR-MAGIC-WM	-0.304777	-0.578254	-0.0313003	0.0289411	-	-	-	-0.0883648	-0.245535	0.068805	0.270488	-	-	-
		2SMR-MAGIC-MR-Egger	-0.141456	-0.395921	0.11301	0.275919	0.246667	-	-	-0.143699	-0.268405	-0.0189935	0.0239158	0.0306164	-	-
	Efficiency (per % increase)	1SMR-2SLS	0.0422893	-0.0241756	0.108754	0.212373	-	20.0003	-	0.0200717	-0.0529117	0.0930552	0.589865	-	20.0003	-
		2SMR-UKB-IVW	0.0848692	-0.110654	0.280392	0.39491	-	8.2678	-	-0.0474592	-0.20392	0.109002	0.552168	-	8.2678	-
		2SMR-UKB-WM	0.0330835	-0.181814	0.247981	0.762852	-	-	-	0.0298978	-0.158087	0.217882	0.755253	-	-	-
		2SMR-UKB-MR-Egger	0.0827605	-0.0942933	0.259814	0.359589	-	-	-	-0.0496585	-0.179215	0.079898	0.452504	-	-	-
		2SMR-MAGIC-IVW	-0.0190413	-0.2977	0.259617	0.893459	-	7.55967	-	0.0349119	-0.123118	0.192942	0.665019	-	7.55967	-
		2SMR-MAGIC-WM	0.281372	-0.0739613	0.636705	0.120661	-	-	-	0.0248406	-0.183593	0.233274	0.815308	-	-	-
		2SMR-MAGIC-MR-Egger	-0.0646421	-0.349307	0.220023	0.656269	-	-	-	-0.0118899	-0.153534	0.129755	0.869319	-	-	-
Outcome ~ L5 timing + M10 timing	L5 timing (per hr increase)	1SMR-2SLS	0.169387	-0.0355944	0.374368	0.105312	-	37.613	-	0.0509872	-0.205841	0.307815	0.697195	-	37.613	-
		2SMR-UKB-IVW	0.0451018	-0.067514	0.157718	0.432483	-	7.43902	0.219241	-0.0235699	-0.122484	0.0753447	0.640478	-	7.43902	0.219241
		2SMR-UKB-WM	0.0895966	-0.0795975	0.258791	0.299318	-	-	-	0.0253043	-0.135216	0.185825	0.757346	-	-	-
		2SMR-UKB-MR-Egger	0.0672951	-0.0781961	0.212786	0.364641	0.586777	-	-	-0.00925467	-0.139228	0.120719	0.889009	0.694863	-	-
		2SMR-MAGIC-IVW	0.110341	-0.0506775	0.27136	0.179238	-	8.22037	0.0567734	0.0442034	-0.032827	0.121234	0.260711	-	8.22037	0.447329
		2SMR-MAGIC-WM	0.0370552	-0.231108	0.305219	0.786521	-	-	-	0.0554995	-0.0578461	0.168845	0.33721	-	-	-
		2SMR-MAGIC-MR-Egger	0.0277281	-0.106607	0.162064	0.685805	0.0186127	-	-	0.0511153	-0.0398815	0.142112	0.270912	0.779746	-	-
	M10 timing (per hr increase)	1SMR-2SLS	-0.357942	-0.726799	0.0109159	0.0571758	-	22.8952	-	-0.375619	-0.837865	0.0866279	0.111236	-	22.8952	-
		2SMR-UKB-IVW	-0.0561764	-0.347432	0.235079	0.705407	-	6.86632	-	0.0934935	-0.162239	0.349226	0.473655	-	6.86632	-
		2SMR-UKB-WM	-0.105219	-0.500749	0.290311	0.602095	-	-	-	0.0614843	-0.296554	0.419523	0.736437	-	-	-
		2SMR-UKB-MR-Egger	-0.00900651	-0.366328	0.348315	0.960599	-	-	-	0.123901	-0.195167	0.44297	0.446599	-	-	-
		2SMR-MAGIC-IVW	-0.139437	-0.463441	0.184568	0.398961	-	7.88923	-	-0.0560868	-0.206837	0.094663	0.465874	-	7.88923	-
		2SMR-MAGIC-WM	0.0219236	-0.391623	0.43547	0.917245	-	-	-	-0.0955504	-0.30701	0.11591	0.375817	-	-	-
		2SMR-MAGIC-MR-Egger	-0.442122	-0.784839	-0.0994048	0.0114568	-	-	-	-0.0320704	-0.25803	0.19389	0.780877	-	-	-
1SMR: one-sample Mendelian randomization, 2SLS: two stage least square; IVW: inverse-variance weighted, WM: weighted median; UKB: UK Biobank, MAGIC: Meta-Analyses of Glucose and Insulin-related traits Consortium, SD: standard deviation.
1SMR-2SLS: adjusted for sex, age, assessment centre, chip, 40 genetic principal components (for glucose, fasting time and dilution factor are also adjusted for).
2SMR-UKB: the associations between the genetic instruments and HbA1c/glucose are from the UKB sub-sample who did not participate in the accelerometer GWAS study. 2SMR-MAGIC: the associations between the genetic instruments and HbA1c/glucose are from the MAGIC consortium (European without diabetes).
*: HbA1c (for 1SMR, 1SD = 0.14 log mmol/mol; for 2SMR-UKB, 1SD = 0.15 log mmol/mol; for 2SMR-MAGIC, 1SD = 0.41%). Glucose (for 1SMR, 1SD = 0.16 log mmol/l; for 2SMR-UKB, 1SD = 0.18 log mmol/l ; for 2SMR-MAGIC, 1SD = 0.83 mmol/l)
†: The conditional F-statistics and Q statistic p-values in 2SMR are those accounted for the phenotypic correlation between the two exposures.

## Sheet: ST7
Supplementary Table S7: One-sample Mendelian randomization analysis to assess the effects of HbA1c and non-fasting glucose on accelerometer-derived and self-reported sleep traits in the UK Biobank.
	Exposure
Outcomes	HbA1c (log mmol/mol)							Non-fasting glucose (log mmol/l)
	N	F-statistic	R2	Beta / OR	LCI	UCI	P-value	N	F-statistic	R2	Beta / OR	LCI	UCI	P-value
Accelerometer-derived sleep traits
Sleep duration (hours)	69957	2991.31	0.041	-0.135485	-0.372697	0.101728	0.263	63838	668.81	0.0101	-0.0990746	-0.51145	0.313301	0.638
Sleep fragmentation / episode (times)	69975	2990.57	0.041	-0.19631	-1.1833	0.790678	0.697	63852	665.98	0.0101	-2.26977	-4.00307	-0.536465	0.01
Sleep efficiency (%)	70099	2997.09	0.041	-0.845762	-2.82512	1.1336	0.402	63966	669.65	0.0101	3.89336	0.42393	7.36278	0.028
L5 timing (hours)	70069	2996.63	0.041	-0.360553	-0.655488	-0.0656177	0.017	63937	669.04	0.0101	0.0219555	-0.490085	-0.490085	0.933
M10 timing (hours)	69980	2987.17	0.041	-0.0364102	-0.371007	0.298187	0.831	63859	668.01	0.0101	0.294319	-0.287455	0.876093	0.321
Self-reported sleep traits
Sleep duration (hours)	69877	2998.48	0.041	0.0590516	-0.210571	0.328675	0.668	63766	663.42	0.0101	0.0007923	-0.469551	0.471136	0.997
Chronotype (per category toward eveningness)	69992	2988.02	0.041	-0.0891906	-0.448945	0.270564	0.627	63865	673.18	0.0101	0.223285	-0.399437	0.846008	0.482
Insomnia (Usually vs Never/rarely or sometimes)	70035	2993.44	0.041	1.36179	0.721981	2.5686	0.34	63912	671.66	0.0101	1.14929	0.380891	3.46787	0.805
1SMR-2SLS adjusted for sex, age, assessment centre, chip, 40 genetic principal components in the subsample of UKB with accelerometer-derived data. Fasting time and dilution factor were additionally adjusted in glucose related analyses.
